# Supplementary material for: Understanding the role of potential biomarkers in attenuating multiple sclerosis progression via multiomics and network-based approach
Source: PLoS One. 2024 Dec 19;19(12):e0314428. doi: 10.1371/journal.pone.0314428 (PMC11658499; doi:10.1371/journal.pone.0314428)
Supplement: S1 File — (XLSX) [file pone.0314428.s001.xlsx]

## Sheet: Pathway
Term	P-value	Genes
Assembly And Cell Surface Presentation Of NMDA Receptors	0.000461738	CAMK2D;DLG1;NBEA
CREB1 Phosphorylation Thru NMDA Receptor-Mediated Activation Of RAS Signaling	0.000582012	CAMK2D;DLG1;CREB1
CaM Pathway	0.00105708	CAMK2D;CREB1;NBEA
Activation Of NMDA Receptors And Postsynaptic Events	0.00109082	CAMK2D;DLG1;CREB1;NBEA
Ca-dependent Events	0.00125687	CAMK2D;CREB1;NBEA
CaMK IV-mediated Phosphorylation Of CREB	0.00160845	CAMK2D;CREB1
DAG And IP3 Signaling	0.00172416	CAMK2D;CREB1;NBEA
Signaling By PDGFRA Extracellular Domain Mutants	0.00195805	STAT3;SOS1
Interleukin-2 Family Signaling	0.0024439	STAT3;PTK2B;SOS1
PLC Beta Mediated Events	0.0029527	CAMK2D;CREB1;NBEA

## Sheet: Pathway_Genes
CAMK2D
CREB1
DLG1
NBEA
PTK2B
SOS1
STAT3

## Sheet: GO-BP
Term	P-value	Genes
Regulation Of Catabolic Process (GO:0009894)	0.000313317	FAF1;PTK2B;ZDHHC2
Ribosomal Small Subunit Export From Nucleus (GO:0000056)	0.000544788	LTV1;XPO1
Positive Regulation Of Helicase Activity (GO:0051096)	0.000544788	POT1;SSBP1
Regulation Of Cilium Assembly (GO:1902017)	0.000934149	TBC1D5;WDPCP;CEP97;SDCCAG8
Regulation Of Helicase Activity (GO:0051095)	0.00100884	POT1;SSBP1
Phosphorylation (GO:0016310)	0.0012751	TBCK;CDK19;CAMK2D;FGGY;CREB1;ROCK2;STAT3;PIM1;PTK2B
Regulation Of Organelle Assembly (GO:1902115)	0.00145789	TBC1D5;SPICE1;WDPCP;SDCCAG8
Positive Regulation Of ATP-dependent Activity (GO:0032781)	0.00172416	POT1;AHSA2P;SSBP1
Regulation Of Cell Adhesion (GO:0030155)	0.00190557	ROCK2;RASA1;PTK2B;LAMC1;ZDHHC2
B Cell Activation (GO:0042113)	0.00243534	FCRLA;CR2;BANK1;HDAC9

## Sheet: GO-BP_Genes
AHSA2P
BANK1
CAMK2D
CDK19
CEP97
CR2
CREB1
FAF1
FCRLA
FGGY
HDAC9
LAMC1
LTV1
PIM1
POT1
PTK2B
RASA1
ROCK2
SDCCAG8
SPICE1
SSBP1
STAT3
TBC1D5
TBCK
WDPCP
XPO1
ZDHHC2

## Sheet: GO-MF
Term	P-value	Genes
NAD(P)H Oxidase H2O2-forming Activity (GO:0016174)	0.000544788	CYB5R4;KMO
GTPase Activator Activity (GO:0005096)	0.00188178	VAV3;TBCK;TBC1D5;LARS1;RASA1;SOS1
Oxidoreductase Activity, Acting On NAD(P)H, Oxygen As Acceptor (GO:0050664)	0.0023403	CYB5R4;KMO
Phosphatase Binding (GO:0019902)	0.00493209	FCRL2;DLG1;STAT3;AP3B1
Nucleoside Monophosphate Kinase Activity (GO:0050145)	0.00529708	DLG1;AK9
Calmodulin-Dependent Protein Kinase Activity (GO:0004683)	0.00858689	CAMK2D;PTK2B
Protein Kinase Binding (GO:0019901)	0.0131207	NBEA;BANK1;LRBA;FAF1;STAT3;PTPRK;LYST;HDAC9
GTPase Regulator Activity (GO:0030695)	0.0153011	VAV3;TBCK;TBC1D5;LARS1;RASA1;SH3BP5;SOS1
Telomeric DNA Binding (GO:0042162)	0.0172247	HMBOX1;POT1
Protein Serine/Threonine Kinase Activity (GO:0004674)	0.0185098	CDK19;CAMK2D;ROCK2;PIM1;BMP2K;PTK2B

## Sheet: GO-MF_Genes
AK9
AP3B1
BANK1
BMP2K
CAMK2D
CDK19
CYB5R4
DLG1
FAF1
FCRL2
HDAC9
HMBOX1
KMO
LARS1
LRBA
LYST
NBEA
PIM1
POT1
PTK2B
PTPRK
RASA1
ROCK2
SH3BP5
SOS1
STAT3
TBC1D5
TBCK
VAV3

## Sheet: GO-CC
Term	P-value	Genes
Postsynaptic Recycling Endosome (GO:0098837)	0.030133	ZDHHC2
Shelterin Complex (GO:0070187)	0.030133	POT1
B-WICH Complex (GO:0110016)	0.0360506	SMARCA5
G Protein-Coupled Receptor Dimeric Complex (GO:0038037)	0.0360506	GABBR1
NURF Complex (GO:0016589)	0.0360506	SMARCA5
Nucleus (GO:0005634)	0.0414664	LTV1;KHDRBS2;CAMK2D;ABRAXAS1;ZMYND8;FAF1;DDX20;RNF7;AFF3;HDAC9;AK9;ZBTB40;C3ORF38;HMBOX1;XPO1;WDR70;FAM172A;TRA2B;PIM1;BBX;PTK2B;ZNF326;CHML;SCAI;DECR1;CDK19;HACE1;INTS3;SWT1;STAT3;SMARCA5;DLG1;CREB1;BMP2K;SSBP1;SRSF7
NMDA Selective Glutamate Receptor Complex (GO:0017146)	0.0419324	PTK2B
Death-Inducing Signaling Complex (GO:0031264)	0.0419324	FAF1
Golgi Membrane (GO:0000139)	0.0469452	FIG4;HACE1;MAN2A1;PAQR3;ZDHHC2;RAB33A
Cul5-RING Ubiquitin Ligase Complex (GO:0031466)	0.0477787	RNF7

## Sheet: GO-CC_Genes
ABRAXAS1
AFF3
AK9
BBX
BMP2K
C3ORF38
CAMK2D
CDK19
CHML
CREB1
DDX20
DECR1
DLG1
FAF1
FAM172A
FIG4
GABBR1
HACE1
HDAC9
HMBOX1
INTS3
KHDRBS2
LTV1
MAN2A1
PAQR3
PIM1
POT1
PTK2B
RAB33A
RNF7
SCAI
SMARCA5
SRSF7
SSBP1
STAT3
SWT1
TRA2B
WDR70
XPO1
ZBTB40
ZDHHC2
ZMYND8
ZNF326
