# Supplementary material for: Understanding the role of potential biomarkers in attenuating multiple sclerosis progression via multiomics and network-based approach
Source: PLoS One. 2024 Dec 19;19(12):e0314428. doi: 10.1371/journal.pone.0314428 (PMC11658499; doi:10.1371/journal.pone.0314428)
Supplement: S1 Table — (XLSX) [file pone.0314428.s002.xlsx]

## Sheet: Sheet1
Table S1. List of MS-associated DEGs
Gene	logFC	p-value
CXCL10	1.95435	0.00499891
SLC38A11	-1.02702	0.000183545
GK3	-0.970756	0.00140147
EAF2	-0.78585	0.00061258
SUMO1P3	-0.785052	0.00419486
NDUFA4	-0.784225	0.000747476
SLC15A2	-0.726477	6.73495e-05
P2RY14	-0.700101	0.0187439
FCRL1	-0.67758	7.49784e-05
FARS2	-0.671947	0.000217952
STAT1	0.667737	0.0129672
MT1L	0.61694	0.046538
IL2RA	0.616722	0.0215488
VAV3	-0.604541	5.63901e-05
WARS1	0.600841	0.00384803
KMO	-0.596787	0.00292641
MACF1	-0.593424	1.07555e-05
COL19A1	-0.578335	0.00103586
H3C3	-0.573793	0.00556118
ZNF667-AS1	-0.567281	0.00532631
ANP32D	0.567088	0.0239274
ZNF487	-0.56695	0.0197408
CXCL9	0.563013	0.00873475
STAP1	-0.558427	0.0049264
LINC00189	-0.556574	0.00102334
COX20	-0.555407	1.47129e-05
CAMK2D	-0.555178	0.00229449
LCE1D	0.549849	0.00123393
SCN3A	-0.542462	0.000810467
RAP1B	-0.542435	0.0328298
S100A7	0.532172	0.00823057
GAPT	-0.530263	6.46305e-05
FCHSD2	-0.526496	0.000209176
IL4R	-0.518309	0.000478891
MAK	-0.515077	0.00980809
IRF1	0.511796	0.0284443
NT5E	-0.511441	5.95192e-06
JCHAIN	-0.509947	0.0132944
TAS2R31	0.509892	0.00538147
PLPP5	-0.508613	2.06358e-05
KPNA2	-0.504816	0.000700403
FCRL2	-0.50438	0.000232058
SMIM14	-0.494309	0.00128602
FCRL5	-0.490643	0.0290084
SDHC	-0.487144	0.0027356
TPST1	-0.48679	1.51177e-06
LYST	-0.483106	0.000632522
SSBP3	-0.481424	0.00868728
IL6	-0.480634	0.0179181
TP53INP1	-0.480586	5.92321e-05
AK9	-0.480106	0.000858543
OR2K2	0.477966	0.000807226
KRTAP21-1	0.477323	0.00148201
H2BC10	-0.476059	0.0452107
ATP10D	-0.475623	0.00099663
KRTAP13-3	0.471774	0.0027827
SLC7A1	0.470717	0.0139178
TMEM67	-0.467644	0.0311084
MME	-0.464296	0.00202107
CD38	-0.463365	0.000200582
TBC1D5	-0.460234	3.89799e-05
TNFSF10	0.459803	0.0350111
ATAD2B	-0.457626	0.000495606
SESN1	-0.457111	0.00800486
MARCHF3	-0.456542	0.00219471
LZTFL1	-0.4552	0.0256261
KCNH8	-0.455156	0.00307055
GCA	-0.454644	6.15407e-07
YEATS4	-0.454581	0.0056261
PEG10	-0.454447	0.0155635
RORA	0.45309	0.0448928
TRA2A	-0.451165	0.000552742
UFSP2	-0.449879	0.00264909
ADK	-0.449319	0.0001274
KHK	0.445689	0.0144153
SKP1	-0.445485	0.00313373
FCRLA	-0.440738	0.00167988
FLACC1	-0.436479	3.06245e-06
ARHGAP32	-0.436106	0.00139876
TAPT1	-0.43579	0.00224297
CR2	-0.435772	9.70956e-05
AFF3	-0.434544	0.000444002
ADARB1	-0.434435	0.000320513
VNN2	-0.431665	0.00767426
TMEM156	-0.428289	0.0156195
BMP2K	-0.427819	0.000504879
ABRACL	-0.425613	0.00777642
AHSA2P	-0.425304	0.000893424
FTL	-0.423894	0.0213855
ATG4C	-0.421893	0.00713449
CEP135	-0.421434	0.00169159
HLA-L	-0.418104	0.00255104
CD22	-0.416489	0.00215101
PIGH	-0.416377	0.00247324
SSBP2	-0.415959	0.000328396
OR2L8	-0.415828	0.00399976
ZNF318	-0.415297	0.00369441
SAMD9L	-0.413028	0.0015695
CD247	0.412579	0.0346619
ITPR1	-0.412027	0.00265134
OR52E4	0.41045	0.0417474
RASGRP3	-0.409333	0.0013339
IL6-AS1	-0.409144	2.90894e-05
SPRY1	-0.409082	0.0112818
FCER2	-0.409066	0.000509409
IL1RAP	-0.404559	0.00272179
PACS2	0.403814	0.00256624
LY86	-0.402353	0.00147708
CCDC191	-0.399243	3.3738e-05
PLAC8	-0.398702	0.00881169
SATB1	-0.398544	0.0131438
ZBTB6	0.396938	0.000257926
DZIP3	-0.396662	0.00359982
TBC1D19	-0.396413	0.00129703
SLC25A37	-0.396243	0.0115713
BZW1	-0.396003	0.00418171
ANTXR2	-0.395051	0.0372094
NIPAL2	-0.388763	0.00207076
RNASE6	-0.388567	0.00379605
HIPK1	-0.388554	0.0237328
SERPINB9P1	-0.388094	0.00070297
ZMAT1	-0.387324	0.003496
TLR1	-0.385112	0.00141121
PNOC	-0.384994	0.000366487
AKAP6	0.384082	0.00291617
MPC2	-0.383621	0.000275832
EIF1B	-0.383053	1.17587e-05
NRDC	-0.382942	0.000779388
COMMD10	-0.382191	0.000117083
CHML	-0.380821	0.00524007
PIGF	-0.38023	0.00820841
SESTD1	-0.379504	0.0068406
N4BP2	-0.378163	0.00110736
FIG4	-0.3776	0.00591903
E2F5	-0.37718	0.0165366
TPM3P9	0.37662	0.0329487
EZH2	-0.376217	0.0256032
MAP9	-0.376193	0.00869726
TBCK	-0.374341	0.00565426
ARRDC3	-0.372672	0.0216946
WDR19	-0.371234	0.000816295
PIK3CA	-0.370711	0.0092592
RABGAP1L	-0.370599	2.43839e-05
METTL15	0.36996	0.0486645
FCHO2	-0.36988	0.000862601
KBTBD2	-0.369084	2.69665e-05
OR2V2	0.368879	0.0109024
ZNF382	-0.368095	0.00159044
SOS1	-0.367322	0.0140939
MMADHC	-0.365644	0.000235935
OR2L2	-0.365246	0.0137609
POLR3G	0.365154	0.000506908
OR1L3	0.364832	0.00171986
SH3BP5	-0.364144	0.000659375
DMXL1	-0.362962	0.00348114
SUGT1P1	0.361889	0.00791525
PELI1	-0.361461	0.0119046
LRBA	-0.360712	4.34763e-05
EFCAB2	-0.360085	0.0260144
MTFP1	0.359657	0.000207076
TMEM241	-0.359033	1.35292e-05
UBE2D1	-0.358656	0.0329803
AP4B1	-0.358573	0.000143432
SASS6	-0.356878	4.6999e-05
OR8S1	0.356458	0.00304343
TOX	0.356301	0.0123574
DYNC1I2	-0.355533	0.00357515
HIPK2	0.354481	0.0260493
BANK1	-0.354404	0.00629788
MRGPRX1	0.353197	0.00512074
INTS3	-0.352518	0.00206381
TAGAP	-0.351902	0.000125932
SLC7A7	0.351855	0.0201918
KANSL1L	-0.351539	0.00267709
CYP1B1	0.350431	0.00704744
NLRC5	0.350302	0.00687432
CIITA	-0.348435	0.0202075
PAG1	0.34713	0.00839979
ZNF138	-0.345999	0.0165802
CLDN12	-0.344751	0.00337541
LINC02873	0.343515	0.0291555
KHDRBS2	-0.343483	0.0016145
CHRM3	-0.342971	0.00105366
TIGD1	-0.342868	0.011613
TSGA10	-0.342435	3.59462e-05
SWT1	-0.341722	3.15344e-06
EPB41L2	-0.341696	0.000453858
OR6C76	0.341633	0.0160095
ODR4	-0.341464	0.000177231
WDR35	-0.340474	0.0248393
IFITM3	0.339238	0.0401819
ARL15	-0.338085	7.24951e-05
NDC80	-0.33783	0.00142016
EVI5	-0.337461	0.00169522
SPRNP1	0.337384	0.0250827
PIM1	0.335615	0.0243606
IFRD1	-0.33558	0.0014827
LOC286359	0.334437	0.00536278
LAGE3	0.33409	0.00249471
LYPLAL1	-0.333581	0.000921367
CEP85L	-0.333245	0.0061694
CCDC92	-0.331446	0.0014521
FUT8	-0.331365	0.00594488
RPP38-DT	-0.331029	0.0108069
PTK2B	-0.330909	6.0022e-05
ATF7IP2	-0.329663	0.00356697
SUMO4	-0.329617	0.00468796
KLHL24	-0.329327	0.000441768
ZMYND8	-0.328958	0.00249243
THADA	-0.327412	0.000328992
ZBTB34	0.326885	0.0106786
NDUFB5	-0.326727	0.00811989
CCDC146	-0.32519	0.000278033
ERVH-4	0.324717	0.00961861
NBEAL1	-0.324479	0.00026352
AKIRIN2	-0.324232	0.00033695
VCPKMT	-0.323614	0.00525996
RNFT1	-0.323564	0.00915866
ATP6V1D	-0.323471	0.0373956
PUS3	0.323192	0.000555365
IFT57	-0.323012	0.0222258
TRNT1	-0.32297	0.000176451
LLPH	0.322952	0.0312555
KLHL2	-0.322135	0.00175474
KLF8	-0.322088	0.0158133
ECEL1P2	0.321175	0.0139767
RAB33A	0.320326	0.00469147
HMBOX1	-0.319457	0.00488144
SPINT4	0.318768	0.00976143
DDX53	0.318489	0.0243809
PTPRK	-0.318416	0.00811627
GINM1	-0.318064	0.00170438
GPR160	-0.317929	0.0194589
SNX9	-0.317596	0.0113196
MRPS18C	-0.317438	0.033972
NSMCE1	-0.317253	0.0022148
ARID4B	-0.317036	0.00492189
UQCC2	-0.316984	0.000658793
PARP15	-0.31659	0.0094982
FRYL	-0.31644	0.00581947
THEM4	-0.315845	0.00207378
CYB5R4	-0.31543	0.000154351
ZNF107	-0.314314	0.01811
LRRFIP1	-0.313737	0.00812117
LBR	-0.313639	0.000568209
HLA-DOB	-0.313277	0.0220703
DEGS1	-0.313101	0.000476328
TFDP3	0.312185	0.0129179
CD180	-0.311779	0.0292037
EHBP1	-0.311692	0.00187624
SKIC3	-0.311671	0.00204192
UBQLN4	-0.311257	0.0396293
KPNA1	-0.311221	0.0185337
IFITM2	-0.311087	0.0394682
MPZL2	0.310561	6.95804e-05
OR52N4	0.310525	0.0472846
IFNGR1	-0.310115	0.00138157
SENP2	-0.310014	8.61038e-06
DBF4	-0.30927	0.00798713
C20orf144	0.308752	0.0052835
OSBPL10	-0.308208	0.0215393
AMD1	-0.305978	0.00466347
NFE2L1	0.30543	0.022172
IL10RA	0.305317	0.000867361
CCL7	0.305103	0.00499944
CAMK2A	0.304888	0.0160205
ZDHHC23	-0.304843	0.00851771
TRAPPC13	-0.304546	0.00105276
PLK2	-0.304316	0.0126143
RAB3A	0.304012	0.0203605
SLC5A6	-0.303337	0.0463076
CD72	-0.303214	0.0444291
RBM14	-0.302736	0.00701269
DEFB125	0.302489	0.0360682
TEC	-0.302321	0.000626747
RBM8A	-0.302049	0.000219507
LTV1	-0.30199	0.00168869
GALNT3	-0.301513	0.000682341
LPCAT1	0.301446	0.0186033
GABPB2	-0.301092	0.00992766
STRBP	-0.301054	0.00396712
LSM5	-0.300083	0.0012749
PAX5	-0.299971	0.0256844
MAPKAP1	-0.299951	0.013528
SYF2	-0.299781	0.00576707
CDCA7L	-0.299349	0.00852256
ZNF512	-0.299051	7.73098e-05
MLH1	-0.298863	0.000543152
SCLT1	-0.298509	0.000477279
ZNF271P	-0.29829	0.00365313
KCNQ5	-0.298142	0.00315191
MAGT1	-0.296818	0.0126229
RCSD1	0.296564	0.0105959
RIOK1	-0.29642	0.0101351
ACAT2	-0.296288	1.31212e-05
PIGK	-0.29597	0.0174307
CUL3	-0.295911	0.00011131
GABARAPL3	0.295702	0.0217433
NARS2	-0.295294	0.000246036
MYO1B	-0.294658	0.00429239
ODF2L	-0.293655	0.00388649
ATL2	-0.293513	0.000117397
DIPK1B	0.293127	0.0476798
SPANXB1	0.292855	0.00057157
TSHZ3	0.292761	0.0239657
EIF2AK2	-0.291375	0.0116939
TMF1	-0.290864	0.000343822
ETV6	0.290713	0.0362121
RBM48	-0.290693	0.00066596
ELL2	-0.290626	0.0228833
ATP5PD	0.290476	0.00144003
SSBP1	-0.290318	0.00492493
POT1	-0.289876	0.00207844
PIP5K1B	-0.289356	0.0116103
MZB1	-0.289299	0.000628995
GATA3	0.288831	0.0438281
BIN3-IT1	-0.288667	0.00129653
ANO10	-0.28858	0.00549636
MTMR12	-0.288569	0.00854999
HBP1	-0.288261	0.00486217
MDM4	-0.288236	0.00117781
PLXNC1	-0.287951	0.0313333
ZBTB11	-0.287844	0.00153822
LMBRD1	-0.287672	0.000114527
PNPLA8	-0.28761	0.00176211
RLF	-0.287526	0.00560048
BNIP1	-0.287146	0.00223054
MYNN	-0.287047	0.000962307
RPS19	0.286554	0.00309941
MYO9A	-0.285906	0.00430812
ATRX	0.285531	0.00382397
CIR1	-0.285219	0.0188714
GABBR1	-0.285185	0.000628411
DLD	-0.284807	0.00282331
CCDC141	-0.284731	0.00382127
IVL	0.284639	0.00303372
USP40	-0.284577	0.000305438
LRIF1	-0.284431	0.0336011
JAZF1	-0.284314	0.0234228
COPS4	-0.2843	0.000651953
LIF	0.2842	0.0249969
U2AF1	-0.283768	0.00241056
DSCR10	0.283761	0.00497959
SLC50A1	-0.283655	0.00736878
SSX8P	0.283457	0.00584006
GLMN	-0.283154	0.00101948
TIMM17A	-0.282999	0.000676934
PPP2R5C	0.282823	0.0179291
LACTB	0.28268	0.0158192
ZNF639	-0.282676	0.00760428
SP100	-0.282469	0.000578364
OR52B4	0.281387	0.0420519
RASA1	-0.2812	0.0121155
NUDT22	0.280254	0.0178526
PRKCD	-0.28	0.0212353
CSPP1	-0.27977	0.0235361
JUN	-0.27962	0.0344915
GNGT2	0.279366	0.00127431
PFKFB2	-0.279115	0.000107838
PTBP2	-0.278737	0.00180763
TUT4	-0.278542	0.000514468
DOCK8	-0.27838	7.27947e-05
SCAI	-0.278359	0.00183333
CCDC28A	-0.278208	0.00270906
FAM30A	-0.278135	0.000269868
XYLT1	-0.278094	0.0258233
PAQR3	-0.277261	0.000228963
STAT3	0.277058	0.00500892
UTP15	-0.277017	0.000883315
HECTD4	-0.276694	4.4406e-06
ZNF326	-0.276412	0.00158149
OR1L1	0.276279	0.0108909
KCNIP2	-0.276134	0.00147895
DCAF16	-0.2754	0.0014551
LDAH	-0.275127	0.00474005
ZDHHC2	-0.274649	0.00613793
EFCAB13	-0.274453	0.00896764
SLC3A2	0.274451	0.0107654
CASD1	-0.273004	0.000915021
EFHC1	-0.272906	0.000897798
BCLAF1	-0.272619	0.00681323
SUMO2	-0.272262	0.0108038
FGGY	-0.27204	0.000222954
HACE1	-0.271961	0.00140594
OR6N2	0.271945	0.0258497
RPS20P27	-0.271753	0.00670296
H4C3	-0.271659	0.0446876
UBE2L6	0.271635	0.00438053
WASF1	-0.271343	0.0199547
ATP8A1	-0.270768	0.0321053
LINC01602	-0.270591	0.00236581
C3orf38	-0.270589	0.000412126
OGFRL1	-0.270435	0.0193409
THUMPD2	-0.269958	0.0080794
FAM47A	0.26975	0.0131285
SCG2	0.269724	0.00422248
RAB34	0.269229	0.00474147
SOCS3	0.269179	0.00653049
CCSER1	-0.269127	0.01379
PPID	-0.268868	0.000726388
ABHD5	-0.268321	0.000997955
MIER3	-0.268298	0.0144557
LSM2	-0.268236	0.00840331
DDX20	-0.268174	0.000341725
MYF6	0.268014	0.00687731
PRPF4B	-0.26798	0.00318483
DDHD2	-0.267846	0.00472788
ZBTB4	0.267519	0.0056494
GNG8	0.267122	0.00159433
ACSL3	-0.266903	0.00665151
MPV17	-0.266086	0.00674947
PNISR	-0.265732	0.0008656
BLZF1	-0.26508	0.0193957
ERO1B	-0.265024	0.00153282
RRP12	-0.264651	0.0175012
USP28	-0.264432	0.0182154
SNUPN	-0.264403	0.000481587
SCP2D1	0.264313	0.00133049
UGT8	-0.263759	0.00828293
SRSF10	-0.263747	0.0334052
CDK14	-0.263682	0.012352
RNF7	-0.263651	0.00221546
TRAF3IP3	-0.263469	0.0138692
RNF122	-0.262827	0.0442442
PRMT3	-0.262663	0.000871489
SPICE1	-0.26244	0.000851715
MBD5	-0.262397	0.00184392
CDK19	-0.262382	0.000435499
TRMT61B	-0.261997	0.00336224
TESK2	-0.261927	0.016491
DNAJC2	-0.261582	0.0110572
HOXB2	0.261486	0.0311525
ART1	0.261033	0.00316507
LCN12	0.260889	0.000992538
PIK3C2B	-0.260865	0.00828346
FAAH2	0.260743	0.0147006
GABARAPL2	-0.260739	0.00565692
EIF4G3	-0.259693	0.000842604
HDAC9	-0.259564	0.0103944
RAB28	-0.259334	0.00891719
FAF1	-0.259034	0.000116486
PRKAG2	-0.258668	0.0183567
JARID2	-0.258405	0.021713
C19orf53	0.258375	0.0271448
OR51B4	0.258365	0.0153057
NUP54	-0.25815	0.00122753
PSME4	-0.258094	0.00475225
SLF1	-0.257931	0.0132428
APPL1	-0.25776	0.00184188
STIM2	-0.257365	0.03768
ABRAXAS1	-0.257346	0.00940704
TRIM38	-0.257249	0.0116966
EIF2B3	-0.257211	0.000524707
CACYBP	-0.25718	0.0223195
ALDOAP2	0.257007	0.000239019
COMMD6	0.256931	0.0298709
OXR1	-0.256656	0.024492
ABCE1	-0.256633	0.00497253
GTPBP8	-0.256478	0.00138216
STPG4	-0.256372	0.00306228
OR52A1	0.256267	0.0083666
NDRG3	-0.255803	0.0254003
OR1L8	0.255783	0.0211059
SAMD9	-0.255645	0.00416861
OR1L6	0.255492	0.00224801
LINC00174	-0.254504	0.00103064
ANKRD22	0.25445	0.0425541
OR51D1	0.254435	0.000525957
NDUFAF6	-0.254376	0.00129328
PKD1L1-AS1	0.254108	0.00626741
TMEM63A	-0.25391	0.00235156
NIBAN3	-0.253765	0.00728068
CCND2	0.253456	0.0487153
STT3B	-0.25336	0.00596513
NANOGNB	0.253175	0.0355477
H2AZ1	0.253007	0.0236782
YTHDF2	-0.252969	0.00143565
C5	-0.252967	0.000786718
WT1-AS	0.252949	0.0365587
UTRN	-0.252694	0.00437088
ZNF131	-0.251902	0.0170025
OR1I1	0.251804	0.0382034
XPO1	-0.251168	0.0117177
KCNA1	-0.251052	0.0328751
VPS41	-0.250972	0.00367741
OR13F1	0.250963	0.00805448
FGD2	-0.25082	0.0156904
FAM117B	-0.250523	0.000196228
ITGA4	-0.25047	0.016402
TMEM243	-0.250392	0.0143213
DCAF4	-0.250383	0.0238026
COX14	-0.250075	0.0458482
COX6C	-0.250062	0.00560524
CIAO2B	0.249904	0.00160446
HSPA4	-0.249892	0.0134048
CHRNB4	0.249889	0.020124
LZIC	-0.24988	0.00117465
SCPEP1	-0.249614	0.00218519
GMDS	-0.249522	0.00435941
OR1M1	-0.249342	0.0357785
SEC61G	-0.249326	0.0222412
TTC14	-0.248473	0.00312977
LARS1	-0.248315	0.0172041
ZNF214	0.248069	0.000959544
MBNL3	-0.247768	0.0130784
PIP	0.24756	0.0121836
CAMK2N1	0.247407	0.0269313
RHOH	-0.247342	0.0123993
OR8H2	0.24717	0.00914261
TLR6	-0.247098	0.0121133
RFX5	-0.247049	0.00100283
TFB2M	-0.24678	0.0410712
HPD	0.24673	0.00405224
PRKD3	-0.246694	0.00732868
SH2D2A	0.246526	0.0211396
EEF1A1	-0.246236	0.012168
RINT1	-0.245969	0.000811432
OR2B6	0.245954	0.0128228
OR1E1	0.245845	0.0107042
ALCAM	-0.245738	0.0021606
IQCF2	-0.245481	0.000766019
NSUN6	-0.24543	0.00993188
HYCC1	-0.244946	0.00737735
HGSNAT	-0.244944	0.0234213
TOMM70	-0.244928	0.00128167
PMPCB	-0.24489	0.00192075
GOLGB1	-0.24481	0.0149302
MRPS14	-0.244648	0.0113105
METAP1	-0.244587	0.00523941
ATOH1	-0.244582	0.0482407
RALGAPA2	-0.244531	0.00113337
FER	-0.243618	0.00387647
S100A16	-0.243426	0.0276497
HSDL2	-0.243319	0.00567481
TCTN1	-0.243248	0.00471634
RBM5	-0.24291	0.000523466
CAMKMT	-0.242645	0.000246725
AARS1	0.242319	0.0292364
ALMS1	-0.242298	0.00439585
OR6B3	0.242282	0.0401871
RSRP1	-0.242082	0.00657213
DNAJC18	-0.242075	0.0126876
SMPX	0.242069	0.0354075
ARID1B	-0.242054	0.000227121
TGM2	0.241433	0.00535959
ZNF394	-0.241255	0.000575838
SFR1	-0.241026	0.0207531
MOSMO	0.240701	0.0126536
DNAJC10	-0.240402	0.0176537
BDP1	-0.24036	0.00286097
SEMG2	0.240302	0.0203163
SYTL2	0.240051	0.034313
FASTKD2	-0.240048	0.0138235
ILKAP	-0.239967	0.0106121
AGBL2	-0.239692	0.00308811
SPATA20	0.239283	0.0377061
CPEB4	-0.238649	0.02766
DAAM1	-0.238595	0.0144748
DBR1	-0.238564	0.00118401
RFX7	0.238453	0.0381966
CHRM4	0.238337	0.0443745
ABCB1	-0.237755	0.0405613
C2orf49	-0.237743	0.0239094
SND1-IT1	-0.237497	0.00265609
OR51A7	0.237255	0.0375774
UTP11	-0.236875	0.00734835
OR3A3	0.236276	0.0222599
APOL6	0.236245	0.0270578
MFN1	-0.236177	0.00817105
ABHD18	-0.235937	0.01907
ETF1	-0.235851	0.00189832
HIBCH	-0.23585	0.020308
MRPL47	-0.235704	0.00307853
RND1	-0.235381	0.0409416
CALHM2	0.235296	0.00355947
CTPS1	-0.235176	0.0373044
BMP15	0.235173	0.0186291
CCDC14	-0.234862	0.0164866
ZC3H10	0.234803	0.00405201
SMARCC1	-0.234549	5.5901e-05
CIDECP1	-0.234437	0.00948542
RCN2	-0.234431	0.0195136
IFT88	-0.234305	0.00401913
CEP97	-0.23428	0.0020344
CD2AP	-0.234148	0.000481782
CREB1	-0.233791	0.00924703
ARHGAP19	-0.233787	0.0125813
L3HYPDH	-0.233725	0.00663295
H2AX	0.23359	0.00117007
CARD8	-0.233481	0.00701895
TRA2B	-0.233441	0.0153454
CHD1L	-0.233193	0.000668005
OR51S1	0.23299	0.0039042
PDS5A	-0.232921	0.0004082
SERPINF1	0.232889	0.00134445
RAD17	-0.232836	0.000286077
AHCYL2	-0.232798	0.00440777
NGLY1	-0.232691	0.00495442
RPL36AL	0.232411	0.00829101
PHF7	-0.232305	0.000980527
N6AMT1	0.232293	0.0178364
ZNF614	-0.232226	0.0153688
UBE2J1	-0.232053	0.00722815
CENPX	-0.232012	0.00825464
GNAI3	-0.232011	0.00216743
SLC35F5	-0.231657	0.00265369
ZNF571	-0.231445	0.0440262
CHCHD5	-0.231254	0.00200408
NSMCE2	-0.23098	0.00159248
OSTN	0.230342	0.0292744
EXOC4	-0.230318	0.000279948
TOR1AIP2	-0.230047	0.020158
BLOC1S2	-0.230006	0.00838705
SRPK1	-0.229581	0.00945041
EMP3	0.229482	0.0198465
FAM53C	-0.229247	0.000881022
NBEA	-0.229179	0.00530062
WNK1	0.229165	0.0459257
SUPT3H	-0.2291	0.00898874
DIAPH2	-0.229083	0.00338109
HOOK1	-0.229048	0.0123354
ZFC3H1	-0.228905	0.0254979
UFC1	-0.228749	0.0266224
RNF166	0.228674	0.0170928
ZMPSTE24	-0.228592	7.95163e-05
KNTC1	-0.228466	0.00171612
METAP1D	-0.228395	0.000921529
SAXO1	0.228302	4.73036e-05
PEX2	-0.228221	0.0265501
SSTR3	0.228211	0.0125095
BCKDHB	-0.228118	0.00629932
OXA1L	0.228062	0.00169536
OAS1	-0.228015	0.00624313
MED4	-0.227973	0.00406651
PTK2	-0.227911	0.0273883
C18orf15	0.227653	0.0314573
ETS2-AS1	0.227175	0.0378487
ZNF644	-0.227064	0.0231163
CERS6	-0.226398	0.0408916
MED10	-0.226147	0.0121716
LRFN3	0.225901	0.0191624
NICN1	-0.22588	0.00597138
CENPC	-0.225449	0.00139606
ZCCHC10	-0.225444	0.0137841
PTGDS	0.225117	0.0100657
HTR7	0.225095	0.000903864
ANKRA2	-0.224959	0.0174637
NXPH2	0.224834	0.0431639
PFN4	0.22478	0.0205319
MED25	-0.224773	0.0159206
CD70	0.224769	0.0260803
ZMAT3	-0.224477	0.0190815
SFT2D2	-0.224152	0.0246131
IKZF2	-0.223903	0.0417567
EIF4H	-0.223808	0.0370831
CPNE3	-0.223657	0.0032164
SDR42E1	0.223648	0.0395125
OR3A4P	0.223265	0.00290538
ZNF667	-0.223205	0.0321241
SERTAD2	-0.22314	0.0109956
SSX6P	0.22309	0.0474941
PPP1R21	-0.222791	0.00994177
ZNF431	-0.222771	0.0111985
PRIMPOL	-0.22271	0.00638712
VHLL	0.22263	0.00888024
YTHDC1	-0.222415	0.0060457
CAPN7	-0.222363	0.000149694
LAMC1	-0.22217	0.0080687
UBE2H	-0.22212	0.000638966
GABRG1	0.222058	0.0233699
IGFL4	0.221897	9.08171e-05
RPIA	-0.221831	0.00639979
PCSK1N	0.221331	0.0425127
GSPT1	0.221129	0.0462365
TMEM254	-0.220886	0.0130998
SPRR2A	0.22057	0.0372179
YTHDF3	-0.220508	0.0181159
CLDN17	0.220473	0.0226917
FAM107B	0.220145	0.0364464
AKIRIN1	-0.220124	0.0167848
PABPC1P2	-0.219995	0.00602543
BHLHA15	-0.219745	0.0319297
UBA6	-0.219654	0.000385009
MAN2A1	-0.219521	0.00122354
KIF21B	0.219414	0.0261948
ENSA	-0.219276	0.00442767
ITGB3BP	-0.219253	0.0242983
EMC3	-0.219169	0.00201748
TARBP1	-0.218941	0.000907714
TMEM87B	-0.21884	0.000974465
KLK10	0.218812	7.73511e-05
ZNF473	-0.218731	0.042773
LMLN	-0.218469	0.00198763
HSF2	-0.218357	0.0056607
SCML4	-0.218254	0.000288825
SEPTIN9	0.218209	0.0247129
TRMT112	0.2182	0.0169881
RASA2	-0.218007	0.003732
TMEM126A	-0.217553	0.0430447
RAB2A	-0.217551	0.0378679
EIF5B	-0.217546	2.30021e-05
LY6H	0.217525	0.00925883
WDR70	-0.217388	0.000977999
ZNF529	-0.217319	0.014744
SRSF7	-0.217261	0.0114295
HDAC2	-0.217069	0.00114034
GCSAM	-0.216942	0.0208442
SEC63	-0.216864	0.00105797
MID2	0.216772	0.0483403
ZSWIM3	0.216754	0.00832414
EBLN2	-0.216739	0.012866
CCNC	-0.216684	0.0041837
IVNS1ABP	-0.21668	0.0214527
RAD18	-0.216574	0.00154154
KIF16B	-0.216565	0.000156644
CDK7	-0.216501	0.00852207
MYO1E	-0.216493	0.00510205
MAK16	-0.216401	0.0233176
SYNGR3	0.216218	0.00651044
PTPN21	0.216179	0.00996589
TMEM59	-0.216009	0.00559542
ROCK2	-0.215965	0.0245422
FAM172A	-0.215941	0.0140778
HINT3	-0.215934	0.0104545
CYB5R2	0.215908	0.0062063
ELOVL3	0.215785	0.00866279
DPAGT1	-0.215744	0.0179523
NDC1	-0.215637	2.30323e-05
SRM	-0.215549	0.0397847
C9orf72	-0.215307	0.0121386
CPLANE1	-0.215281	0.000767867
SMIM2	0.21512	0.0275871
DLG1	-0.215044	0.00146817
GPX4	0.214993	0.0128574
MLLT11	-0.214846	0.000960871
SMARCA5	-0.214722	0.0109928
MIOS	-0.214695	0.00339968
PREPL	-0.214527	0.0179698
KCTD11	0.214416	0.00611199
NOL10	-0.214337	0.0109723
DPH5	-0.214236	0.00451287
CLK4	-0.214023	0.0256768
PATJ	-0.213922	0.00483692
TMEM131L	-0.21367	0.00270819
RNF139	-0.213609	0.036525
TEX19	0.213349	0.00153266
RUNX3	0.213343	0.0255563
UBA3	-0.21334	0.000273567
KRTAP10-8	0.213199	0.044412
METTL6	-0.213131	0.0128385
ENY2	-0.212981	0.00383056
RRAGC	-0.212902	0.0169677
INKA1	0.212873	0.00312739
MRPS10	-0.212776	0.0237541
NNAT	0.21274	0.000911305
GPR18	-0.212681	0.0465423
NAA15	-0.212667	0.0081979
MTFR1	-0.212282	0.00646815
CDC42SE1	-0.212259	0.0191578
C7orf25	0.212251	0.0346141
DTWD2	-0.212246	0.0225745
USP45	-0.21224	0.00419704
ACTC1	-0.211711	0.0142967
TMEM51	0.21146	0.00472302
TBC1D23	-0.211359	0.00813361
DECR1	-0.211346	0.00219766
SNAP29	0.210944	0.0440477
TRAK2	-0.210673	0.0345108
PRPF40A	-0.210471	0.0135711
NEK4	-0.210469	0.000619036
WDR26	-0.210347	0.00139892
BTBD6	-0.210332	0.047255
KRTAP10-12	0.210201	0.000534068
PI4K2B	-0.210076	0.00254899
IP6K2	-0.210055	0.0278348
INTS8	-0.209776	0.00654962
GPR155	-0.209764	0.0203495
VTA1	-0.209378	0.00821629
AREG	-0.209365	0.0477554
SOAT1	-0.209345	0.0200579
SREK1	-0.209225	0.0198947
KCNJ8	0.209221	0.00428226
KTN1	0.209082	0.0188731
TTC27	-0.208776	0.00359327
SMPD2	-0.208694	0.00419206
C4orf45	0.208451	0.0464984
ASB16-AS1	-0.208403	0.00151434
MANEA	-0.20836	0.00950459
ADAM19	-0.208338	0.0280671
CST2	0.208278	0.0432124
ANAPC5	-0.208264	0.0417734
MDS2	-0.208199	0.00621129
BRMS1L	-0.208191	0.0042771
POLR1F	-0.208114	0.0166664
SNX2	-0.207733	0.00760937
ZMYM4	-0.207583	0.00363752
AFF4	-0.207461	0.00129814
DGKD	-0.207064	0.0260124
RGL2	-0.206977	0.00125257
SUPT7L	-0.206761	0.00314861
TUBB	0.206685	0.0396821
SHISAL2A	-0.206605	0.00260726
DLX3	0.206557	0.00451154
ZBTB40	-0.206519	0.00137299
MINDY1	-0.206433	0.00915955
TPD52	-0.20632	0.049554
TAS2R10	0.206301	0.0417444
NOD1	-0.206261	0.000358499
THTPA	-0.20621	0.00132626
LRRC4C	0.206133	0.0136074
RDH16	0.205909	0.00720748
STK17B	-0.20588	0.00436751
PGM3	-0.205621	0.00311926
BBX	-0.205589	0.0181336
NASP	-0.205514	0.00415701
DNM1L	-0.205334	0.0497628
WDPCP	-0.205282	0.000290059
FUBP1	-0.205205	0.000340323
ZSCAN30	-0.205087	0.00404987
CAST	-0.205049	0.0384787
SLC35A1	-0.204999	0.0070549
SRBD1	-0.204919	0.0102127
SPOPL	-0.204727	8.08808e-05
TBC1D32	-0.204687	0.00346897
SLC25A16	-0.204674	0.0133652
PPP4R3C	0.204624	0.00122262
DLX1	0.204598	0.000617406
SULT1B1	-0.204562	0.002948
KCNJ4	0.204517	0.00293879
STMN2	0.204505	0.0100247
MIDEAS	0.204459	0.00726582
FLRT1	0.204415	0.0149096
ZBTB43	0.204346	0.00902745
TSC22D3	-0.204233	0.0178811
SQLE	-0.204191	0.0290911
CRIPT	-0.204106	0.000896123
SDCCAG8	-0.203909	0.00554899
PAN2	-0.203798	0.00725111
STX7	-0.20377	0.0400527
AP3B1	-0.203668	0.00221823
RAB11FIP1	-0.203493	0.0400122
UCHL3	-0.203493	0.000327136
POLB	-0.203328	0.00635829
PPP1R15B	-0.203235	0.0118644
RAB1A	-0.203181	0.0262381
BAG2	-0.203139	0.0337621
PABIR3	-0.203124	0.000864205
HES7	0.202928	0.0191136
TPK1	-0.202827	0.00694852
MYLIP	-0.202786	0.0102254
ATG5	-0.20277	0.0311758
TMEM70	-0.202616	0.00194911
OR8B8	0.202452	0.0138969
ZCCHC7	-0.20224	0.00740668
CCNT2	-0.202212	0.0174296
MAML2	-0.202174	0.0463502
NUDT16L2P	0.202118	0.00975778
TCEAL8	0.201885	0.0336179
EXOSC9	-0.201731	0.027145
ANKRD28	-0.201727	0.0149934
DDX60	-0.201594	0.00782837
KIF3A	-0.201524	0.00903338
SF3B6	-0.201514	0.0165883
ZNF256	-0.201314	0.00841613
SLMAP	-0.201226	0.00242055
CEP63	-0.201195	0.00192348
HLA-DQA2	-0.201183	0.015928
FIRRM	-0.201172	0.000731997
SLC11A2	0.201148	0.0162901
WRN	-0.201042	0.0031156
ERP29	0.200984	0.00585426
CHSY1	0.200983	0.0129733
INPP5F	-0.200939	0.0107663
MIER1	-0.200744	0.0242488
SEMA6B	0.200678	0.00580024
FLVCR1-DT	0.200598	0.0218412
KRTAP10-7	0.200514	0.00604064
PAM	0.200458	0.00131398
ERLEC1	-0.20043	0.00564766
PJA2	-0.200002	0.00417581
