# Supplementary material for: Understanding the role of potential biomarkers in attenuating multiple sclerosis progression via multiomics and network-based approach
Source: PLoS One. 2024 Dec 19;19(12):e0314428. doi: 10.1371/journal.pone.0314428 (PMC11658499; doi:10.1371/journal.pone.0314428)
Supplement: S2 Table — (XLSX) [file pone.0314428.s003.xlsx]

## Sheet: Sheet1
Table S2. Essential centrality/topological properties of top-ranked miRNAs/mRNAs/TFs within 3-node miRNA FFL
mRNA/miRNA/TF	Degree	Betweenness	Closeness
CREB1	146	0.38	0.86
KLF7	101	0.13	0.67
miR-328-3p	12	0.00079	0.51
